# Supplementary material for: Quantitative Assessment of Total Aerobic Viable Counts in Apitoxin-, Royal-Jelly-, Propolis-, Honey-, and Bee-Pollen-Based Products Through an Automated Growth-Based System
Source: Microorganisms. 2026 Jan 17;14(1):218. doi: 10.3390/microorganisms14010218 (PMC12843669; doi:10.3390/microorganisms14010218)
Supplement: Supplementary file 1 [file microorganisms-14-00218-s001.zip]

Archive with 1 entries (1 files):
- microorganisms-3803416-supplementary.pdf
